# Supplementary material for: Exploring the Validity of the 14-Item Mediterranean Diet Adherence Screener (MEDAS): A Cross-National Study in Seven European Countries around the Mediterranean Region
Source: Nutrients. 2020 Sep 27;12(10):2960. doi: 10.3390/nu12102960 (PMC7601687; doi:10.3390/nu12102960)
Supplement: Supplementary file 1 [file nutrients-12-02960-s001.zip]

Archive with 9 entries (9 files):
- Table S9.docx
- Table S1.docx
- Table S2.docx
- Table S3.docx
- Table S4.docx
- Table S5.docx
- Table S6.docx
- Table S7.docx
- Table S8.docx
